# Supplementary material for: CadmiLume: A Novel Smartphone-Based Bioluminescence Color-Tuning Assay and Biosensor for Cadmium and Heavy Metal Detection in Water Samples
Source: Methods Protoc. 2025 Mar 19;8(2):33. doi: 10.3390/mps8020033 (PMC11932295; doi:10.3390/mps8020033)
Supplement: Supplementary file 1 [file mps-08-00033-s001.zip]

Archive with 1 entries (1 files):
- mps-3444700-supplementary.pdf
